# Supplementary material for: Effectiveness and safety of Bifidobacterium and berberine in human hyperglycemia and their regulatory effect on the gut microbiota: a multi-center, double-blind, randomized, parallel-controlled study
Source: Genome Med. 2021 Aug 9;13:125. doi: 10.1186/s13073-021-00942-7 (PMC8351344; doi:10.1186/s13073-021-00942-7)
Supplement: Supplementary file 1 — Additional file 1: Table S1. Specific research plan and implementation steps. [file 13073_2021_942_MOESM1_ESM.xlsx]

## Sheet: Sheet1
Table S1 Specific research plan and implementation steps
Research stages	Screening period	Treatment period
Visiting No. (Office)	V1	V2	Tel	V3	V4	V5	V6
		Randomization	Visit
Research cycle (visiting time window)	-2w±7	0w Baseline	2w±7	4w±7	8w±7	12 w±7	16 w±7
Demographic data/baseline
Informed consent	√
Inclusion/exclusion criteria	√	√
Demographic data	√
Physical examination	√	√		√	√	√	√
Vital signs	√	√		√	√	√	√
Complications & combined medication	√	√	√	√	√	√	√
Lifestyle guidance	√	√	√	√	√	√	√
Treatment period
Diet survey		√		√	√	√	√
Blood glucose meter distribution		√
Research diary release and recycling		√		√	√	√	√
Study drug distribution		√		√	√	√
Study drug recycling and count				√	√	√	√
Associated drug		√		√	√	√	√
Safety assessment
Pregnancy test (urine)	√	√		√	√	√	√
Physical examination	√	√		√	√	√	√
Vital signs	√	√		√	√	√	√
12 lead electrocardiograms	√	√		√			√
Blood and urine routine measurements	√	√		√			√
Liver function	√	√		√			√
Renal function	√	√		√			√
Blood lipid test	√	√		√			√
Adverse events	√	√	√	√	√	√	√
Validity assessment
Fasting plasma glucose	√			√	√	√
Glycosylated hemoglobin		√					√
OGTT test (BG, Insulin)		√					√
SMBG				√	√	√	√
Body weight and BMI	√	√		√	√	√	√
Other assessments
Gut microbiota		√					√
Intestinal hormones (0,30min, 2h)		√					√
Backup specimens
Stool specimens		√					√
Serum specimens		√					√
Anticoagulant specimens		√					√
Standard Protocol Items: Recommendations for Interventional Trials (SPIRIT) Figure. Specific research plan and implementation steps. Note: Laboratory safety assessment assays were completed by sub-center laboratories, while the validity assessment laboratory assays and the intestinal indices were completed by the central laboratory. OGTT oral glucose tolerance test, BG blood glucose, SMBG self-mo…
