# Supplementary material for: Effectiveness and safety of Bifidobacterium and berberine in human hyperglycemia and their regulatory effect on the gut microbiota: a multi-center, double-blind, randomized, parallel-controlled study
Source: Genome Med. 2021 Aug 9;13:125. doi: 10.1186/s13073-021-00942-7 (PMC8351344; doi:10.1186/s13073-021-00942-7)
Supplement: Supplementary file 2 — Additional file 2: Table S2. The primary and secondary endpoints after treatments (per-protocol set). [file 13073_2021_942_MOESM2_ESM.xlsx]

## Sheet: Sheet1
Table S2 The primary and secondary endpoints after treatments (per-protocol set)
Variable	Be		Bi		BB		Placebo		P value	Pchange value
	16 week	Change	16 week	Change	16 week	Change	16 week	Change
Primary efficacy endpoint
FBG,mmol/L	6.13±0.81	-0.38 (-0.70, -0.05)*	6.46±0.98	-0.03(-0.25, 0.19)†	6.06±0.91	-0.49 (-0.81, -0.18)*	6.61±1.28	0.15 (-0.08, 0.38)	0.0335	0.0014
Secondary efficacy endpoint
2-hr PPG,mmol/L	9.84±3.01	-1.13 (-2.09, -0.17)*	11.37±3.57	0.04 (-0.61, 0.69)†	9.72±2.38	-1.51 (-2.42, -0.60)*	11.39±3.65	0.02 (-0.65, 0.69)	0.0064	0.0056
HbA1c, %	6.10±0.49	-0.05 (-0.19, 0.10)	6.16±0.63	0.03 (-0.07, 0.13)†	5.87±0.48	-0.24 (-0.38, -0.10)*	6.14±0.67	0.00 (-0.10, 0.10)	0.0824	0.0095
TG, mmol/L	1.77 (1.19-2.46)	-0.14 (-0.47, 0.19)	1.81 (1.32-2.54)	0.02 (-0.20, 0.25)	1.47 (0.95-2.05)	-0.15 (-0.47, 0.18)	1.68 (1.12-2.14)	-0.09 (-0.32, 0.15)	0.5498	0.7322
TC, mmol/L	4.59±1.19	-0.29 (-0.55, -0.02)*	4.80±1.04	-0.02 (-0.20, 0.16)†	4.15±0.97	-0.39 (-0.65, -0.13)*	4.76±0.96	0.03 (-0.15, 0.22)	0.0071	0.0101
HDL-C, mmol/L	1.14±0.27	0.00 (-0.07, 0.07)*	1.21±0.33	0.04 (-0.01, 0.09)*	1.15±0.22	0.04 (-0.03, 0.11)*	1.24±0.32	0.11 (0.06, 0.16)	0.2561	0.0283
LDL-C, mmol/L	2.75±0.84	-0.18 (-0.39, 0.03)	2.87±0.82	-0.03 (-0.18, 0.11)†	2.42±0.79	-0.33 (-0.54, -0.12)*	2.83±0.86	-0.01 (-0.16, 0.14)	0.0355	0.0303
BMI, kg/m2	24.24±2.74	-0.46 (-0.76, -0.17)	24.93±2.22	-0.35 (-0.55, -0.15)	24.78±2.80	-0.36 (-0.64, -0.08)	24.87±2.66	-0.21 (-0.42, -0.01)	0.558	0.4521
BW, kg	65.79±9.84	-1.41 (-2.23, -0.58)	68.71±8.66	-0.98 (-1.54, -0.43)	68.54±11.06	-1.08 (-1.86, -0.30)	69.00±10.54	-0.60 (-1.18, -0.03)	0.4014	0.3489
Waist circumference, cm	85.88±8.70	-2.22 (-3.53, -0.90)	89.87±7.46	-1.28 (-2.16, -0.39)	90.12±8.22	-0.96 (-2.20, 0.28)	90.17±8.38	-0.98 (-1.89, -0.07)	0.0415	0.3875
HOMA-IR	2.47 (1.49-3.04)	-0.22 (-0.97, 0.53)	2.70 (1.89-4.25)	-0.07 (-0.59, 0.44)	2.06 (1.72-2.85)	-0.93 (-1.66, -0.20)	2.73 (1.64-3.86)	-0.01 (-0.53, 0.51)	0.3555	0.158
HOMA-ß	67.69 (51.98-104.33)	2.75 (-9.94, 15.44)	67.49 (49.28-100.44)	0.90 (-7.83, 9.64)	68.17 (46.59-106.79)	5.10 (-7.17, 17.37)	62.18 (43.48-95.42)	-5.31 (-14.16, 3.55)	0.5954	0.4346
Fasting GLP-1, pmol/L	1.88 (1.06-4.41)	1.68 (-0.35, 3.71)	1.90 (1.27-3.89)	-1.40 (-2.79, -0.02)	2.29 (1.34-3.68)	-1.65 (-3.57, 0.26)	2.23 (1.20-4.52)	-0.56 (-1.97, 0.85)	0.8598	0.0429
30min post-GLP-1, pmol/L	3.06 (1.73-7.37)	-1.45 (-5.17, 2.26)	3.03 (1.99-5.35)	-1.63 (-4.14, 0.88)	3.18 (2.30-6.07)	-0.80 (-4.24, 2.64)	2.33 (1.58-5.73)	0.49 (-2.07, 3.05)	0.6808	0.6051
2-hr post-GLP-1, pmol/L	3.17 (2.22-5.07)	0.80 (-0.38, 1.99)	2.31 (1.95-4.02)	-0.88 (-1.71, -0.05)	2.75 (1.83-3.91)	-0.85 (-1.97, 0.26)	2.92 (1.86-4.08)	-0.59 (-1.43, 0.24)	0.265	0.0844
AUC GLP-1	6.43 (3.75-11.46)	-0.68 (-4.84, 3.49)	6.04 (4.05-9.35)	-2.85 (-5.74, 0.05)	6.04 (4.22-8.93)	-2.07 (-5.93, 1.79)	5.95 (3.71-11.54)	-0.29 (-3.22, 2.65)	0.6284	0.5672
Data after treatment were presented as mean ± standard deviation and median (range interquartile); P value: comparison among groups after treatment.
Change: values were least-squares means represent changes from baseline (95%CI). Pchange value: changes comparison among groups. *: significant differences between the group and placebo group; †: significant differences between the group and BB group
Be: treatment with berberine; Bi: treatment with Bifidobacterium; BB: treatment with berberine and Bifidobacterium.
FPG, fasting plasma glucose; 2-hr PPG, 2-hour postprandial plasma glucose; TG, triglyceride; TC, total cholesterol; HDL-C, high-density lipoprotein cholesterol; LDL-C, low-density lipoprotein cholesterol; BW, body weight, BMI, Body mass index.
