# Supplementary material for: Effectiveness and safety of Bifidobacterium and berberine in human hyperglycemia and their regulatory effect on the gut microbiota: a multi-center, double-blind, randomized, parallel-controlled study
Source: Genome Med. 2021 Aug 9;13:125. doi: 10.1186/s13073-021-00942-7 (PMC8351344; doi:10.1186/s13073-021-00942-7)
Supplement: Supplementary file 3 — Additional file 3: Table S3. Comparison of demographic characteristics between subjects with and without fecal samples. [file 13073_2021_942_MOESM3_ESM.xlsx]

## Sheet: Sheet1
Table S3 Comparison of demographic characteristics between subjects with and without fecal samples
Variable	With fecal samples	Without fecal samples
	n=104	n=196	P value
Sex, male: female	62:42	102:94	0.209
Age, year	54.462±0.127	54.464±0.09	0.998
BW, kg	70.288±0.124	68.63±0.088	0.191
BMI, kg/m2	25.323±0.052	25.002±0.036	0.314
ALP	86.274±0.258	87.369±0.216	0.727
ALT	32.092±0.29	29.15±0.232	0.156
AST	26.743±0.235	24.656±0.144	0.141
FPG, mmol/L	6.457±0.029	6.394±0.019	0.468
30min post-plasma glucose, mmol/L	11.929±0.053	11.927±0.038	0.993
2-hr PPG, mmol/L	11.478±0.084	11.357±0.06	0.729
Breathe	18.981±0.029	18.781±0.026	0.238
BUN	4.784±0.044	4.839±0.037	0.662
Fasting serum C peptide, ng/ml	1.492±0.078	1.45±0.059	0.726
30min post-serum C peptide, ng/ml	3.291±0.121	3.207±0.1	0.77
2-hr post-serum C peptide, ng/ml	6.054±0.154	5.868±0.115	0.693
CR	72.191±0.199	69.256±0.152	0.165
DBIL	4.603±0.088	4.619±0.072	0.949
Fasting GLP-1, pmol/L	4.701±0.265	4.853±0.317	0.866
30min post-GLP-1, pmol/L	6.463±0.232	5.856±0.208	0.435
2-hr post-GLP-1, pmol/L	3.787±0.161	4.585±0.344	0.319
HIP	98.75±0.079	98.158±0.044	0.511
Fasting serum insulin, μIU/ml	11.782±0.227	10.767±0.139	0.263
30min post-serum insulin, μIU/ml	45.292±0.433	46.57±0.358	0.737
2-hr post-serum insulin, μIU/ml	66.146±0.447	69.808±0.397	0.458
Pulse, beats/min	74.404±0.111	73.959±0.064	0.688
TG, mmol/L	1.944±0.079	1.989±0.055	0.736
TC, mmol/L	4.652±0.044	4.78±0.033	0.282
HDL-C, mmol/L	1.142±0.026	1.167±0.019	0.471
LDL-C, mmol/L	2.783±0.047	2.862±0.035	0.419
UA	326.788±0.445	314.694±0.325	0.223
HbA1c, %	6.243±0.028	6.164+0.017	0.325
ALP, alkaline phosphatase; ALT, alanine transaminase; AST, aspartate transaminase; DBIL, Direct Bilirubin; UA, uric acid; FPG, fasting plasma glucose; 2-hr PPG, 2-hour postprandial plasma glucose; TG, triglyceride; TC, total cholesterol; HDL-C, high-density lipoprotein cholesterol; BMI, Body mass index; BW, body weight; HIP, hip circumference.
