# Supplementary material for: Effectiveness and safety of Bifidobacterium and berberine in human hyperglycemia and their regulatory effect on the gut microbiota: a multi-center, double-blind, randomized, parallel-controlled study
Source: Genome Med. 2021 Aug 9;13:125. doi: 10.1186/s13073-021-00942-7 (PMC8351344; doi:10.1186/s13073-021-00942-7)
Supplement: Supplementary file 5 — Additional file 5: Table S4. Reporter score of the KEGG pathways for comparisons between baseline and treatment. [file 13073_2021_942_MOESM5_ESM.xlsx]

## Sheet: Sheet1
Table S4 Reporter score of the KEGG pathways for comparisons between baseline and treatment
		Be		Bi		BB		Placebo
ID	Pathway	ReporterScore	Enrichment	ReporterScore	Enrichment	ReporterScore	Enrichment	ReporterScore	Enrichment
	Amino_Acid_Metabolism
map00290	Valine, leucine and isoleucine biosynthesis	-1.61495	-	0.621441	-	-0.232824	-	2.11305	T
map00360	Phenylalanine metabolism	2.94871	T	-0.494885	-	1.59811	-	-0.803722	-
map00250	Alanine, aspartate and glutamate metabolism	-1.69808	U	1.07773	-	-1.22483	-	-0.314242	-
map00400	Phenylalanine, tyrosine and tryptophan biosynthesis	-2.45783	U	1.9797	T	0.764919	-	0.0573601	-
map00280	Valine, leucine and isoleucine degradation	2.1539	T	-1.50044	-	-0.00514591	-	0.918294	-
map00350	Tyrosine metabolism	2.90378	T	-1.18301	-	1.92672	T	-0.0164096	-
	Biosynthesis_of_Other_Secondary_Metabolites
map00311	Penicillin and cephalosporin biosynthesis	-0.414786	-	1.62206	-	-1.7335	U	1.73372	T
map00521	Streptomycin biosynthesis	0.678487	-	1.21853	-	-2.05835	U	1.92466	T
	Carbohydrate_Metabolism
map00010	Glycolysis / Gluconeogenesis	0.656222	-	-1.15389	-	2.49792	T	2.22946	T
map00630	Glyoxylate and dicarboxylate metabolism	1.03579	-	-1.47661	-	-1.28757	-	-2.11349	U
map00030	Pentose phosphate pathway	2.0798	T	-1.71569	U	0.937036	-	-0.151008	-
map00500	Starch and sucrose metabolism	-1.89387	U	-0.318738	-	-1.13015	-	2.81972	T
map00052	Galactose metabolism	2.87869	T	1.47588	-	3.02173	T	0.875251	-
map00650	Butanoate metabolism	1.56242	-	-2.36377	U	0.615417	-	-0.653686	-
map00520	Amino sugar and nucleotide sugar metabolism	-1.79753	U	0.954296	-	-1.71058	U	2.09557	T
map00051	Fructose and mannose metabolism	2.66304	T	-0.186678	-	4.46542	T	-0.415274	-
map00040	Pentose and glucuronate interconversions	1.66085	-	-2.60782	U	0.0161022	-	1.03347	-
map00053	Ascorbate and aldarate metabolism	4.35733	T	-2.39753	U	2.89854	T	-1.1326	-
	Cell_Growth_and_Death
map04112	Cell cycle - Caulobacter	-3.82344	U	0.119406	-	-1.80952	U	0.925747	-
	Cell_Motility
map02030	Bacterial chemotaxis	-2.20241	U	-5.24014	U	-1.80329	U	-9.99053	U
map02040	Flagellar assembly	-4.07483	U	-6.39124	U	-3.33795	U	-12.2804	U
	Energy_Metabolism
map00710	Carbon fixation in photosynthetic organisms	-1.0256	-	-0.0802243	-	0.0271049	-	1.911	T
map00910	Nitrogen metabolism	1.43762	-	-0.913256	-	-0.662701	-	-3.56173	U
map00680	Methane metabolism	-2.83959	U	0.87949	-	0.523275	-	2.46609	T
	Folding,_Sorting_and_Degradation
map04122	Sulfur relay system	0.520547	-	-2.39925	U	0.965018	-	-0.845899	-
map03060	Protein export	-2.22174	U	-0.920162	-	-0.543848	-	-0.580145	-
	Glycan_Biosynthesis_and_Metabolism
map00540	Lipopolysaccharide biosynthesis	4.53562	T	0.841159	-	-2.40922	U	-2.56037	U
map00550	Peptidoglycan biosynthesis	-2.73216	U	0.69407	-	0.517315	-	2.83937	T
map00531	Glycosaminoglycan degradation	-1.05759	-	2.68116	T	-2.0531	U	2.24805	T
map00511	Other glycan degradation	-0.36493	-	2.32083	T	-2.00131	U	0.803791	-
	Lipid_Metabolism
map00071	Fatty acid metabolism	2.00064	T	-1.04554	-	1.22343	-	-0.684458	-
map00061	Fatty acid biosynthesis	-1.47502	-	2.2206	T	-0.203216	-	1.3011	-
map00561	Glycerolipid metabolism	1.80097	T	0.121265	-	3.91275	T	-1.19253	-
	Membrane_Transport
map02060	Phosphotransferase system (PTS)	7.13307	T	1.18634	-	10.629	T	1.84625	T
map02010	ABC transporters	5.93873	T	-7.19671	U	1.32243	-	-5.2202	U
map03070	Bacterial secretion system	6.61246	T	0.694632	-	1.30093	-	-0.578437	-
	Metabolism_of_Cofactors_and_Vitamins
map00860	Porphyrin and chlorophyll metabolism	0.722572	-	-1.98914	U	-0.517687	-	-1.0397	-
map00130	Ubiquinone and other terpenoid-quinone biosynthesis	3.1714	T	-0.00525107	-	-0.338204	-	-1.3289	-
map00670	One carbon pool by folate	-1.97373	U	0.295907	-	-0.930605	-	0.10838	-
map00730	Thiamine metabolism	-2.34387	U	-0.561311	-	0.374648	-	0.624765	-
map00740	Riboflavin metabolism	1.89209	T	-0.477112	-	-0.12537	-	-1.45089	-
map00785	Lipoic acid metabolism	0.946899	-	1.12224	-	-2.17084	U	0.059928	-
	Metabolism_of_Other_Amino_Acids
map00410	beta-Alanine metabolism	2.70942	T	-0.391176	-	1.8631	T	-2.38684	U
map00472	D-Arginine and D-ornithine metabolism	-0.733947	-	1.13197	-	-1.97377	U	1.34859	-
map00480	Glutathione metabolism	2.8694	T	0.183376	-	-0.167587	-	-0.560795	-
map00450	Selenocompound metabolism	-2.34558	U	0.585939	-	0.447	-	1.68001	-
	Metabolism_of_Terpenoids_and_Polyketides
map00903	Limonene and pinene degradation	0.579451	-	-1.70922	U	0.957856	-	-2.55943	U
map01051	Biosynthesis of ansamycins	-0.930049	-	-0.639313	-	2.15873	T	-0.852964	-
map01055	Biosynthesis of vancomycin group antibiotics	-0.0405275	-	0.756674	-	-2.0094	U	0.808128	-
map00281	Geraniol degradation	2.13342	T	-1.16778	-	0.0619999	-	-1.28808	-
	Nucleotide_Metabolism
map00230	Purine metabolism	-2.41993	U	-1.33809	-	-0.145505	-	0.115649	-
map00240	Pyrimidine metabolism	-3.78237	U	-1.52561	-	-1.17991	-	2.32752	T
	Replication_and_Repair
map03030	DNA replication	-2.95564	U	0.46035	-	-0.750793	-	1.53008	-
map03430	Mismatch repair	-2.76027	U	0.572564	-	-1.10859	-	-0.553694	-
map03410	Base excision repair	-2.06354	U	-0.137991	-	-1.44986	-	1.91714	T
map03440	Homologous recombination	-2.4554	U	-0.245752	-	-1.93047	U	0.803134	-
map03420	Nucleotide excision repair	-	-	0.682391	-	-	-	2.36211	T
	Signal_Transduction
map02020	Two-component system	2.3354	T	-2.59444	U	-0.893816	-	-5.97235	U
	Translation
map03010	Ribosome	-8.61194	U	1.03509	-	1.07046	-	5.56929	T
map00970	Aminoacyl-tRNA biosynthesis	-7.03283	U	-0.036377	-	-1.8807	U	4.29735	T
	Xenobiotics_Biodegradation_and_Metabolism
map00363	Bisphenol degradation	0.841016	-	-0.607382	-	0.113173	-	-2.93169	U
map00983	Drug metabolism - other enzymes	-1.24913	-	-1.80996	U	-0.61969	-	0.317428	-
map00791	Atrazine degradation	1.18374	-	-1.53208	-	2.26384	T	0.178006	-
map00622	Xylene degradation	1.2684	-	-0.561794	-	-0.173945	-	-2.6794	U
map00633	Nitrotoluene degradation	-1.03829	-	1.37654	-	2.22429	T	1.03784	-
map00621	Dioxin degradation	2.24526	T	-0.267692	-	0.926727	-	-1.80136	U
map00625	Chloroalkane and chloroalkene degradation	1.84664	T	-1.00973	-	1.98848	T	-1.1338	-
map00627	Aminobenzoate degradation	1.04125	-	-1.01736	-	-0.391723	-	-2.4831	U
map00623	Toluene degradation	3.10488	T	-2.33481	U	-0.987217	-	-1.06709	-
map00362	Benzoate degradation	4.04453	T	-2.8428	U	-0.19415	-	-2.52351	U
map00364	Fluorobenzoate degradation	3.86322	T	-2.44774	U	0.0529611	-	-1.18992	-
map00361	Chlorocyclohexane and chlorobenzene degradation	2.48393	T	-2.05534	U	-0.983836	-	-0.504661	-
map00643	Styrene degradation	0.317713	-	-1.51659	-	-0.0748022	-	-2.4331	U
map00626	Naphthalene degradation	1.4409	-	-1.07045	-	0.569786	-	-1.73429	U
A reporter score of ≥1.65 (95% confidence according to normal distribution) could be used as a detection threshold for significantly differentiating pathways. U: enrichment at baseline; T: enrichment after treatment.
